# Supplementary material for: Rotational femoral osteotomies and cam resection improve hip function and internal rotation for patients with anterior hip impingement and decreased femoral version
Source: J Hip Preserv Surg. 2023 Jul 26;11(2):85–91. doi: 10.1093/jhps/hnad018 (PMC11272641; doi:10.1093/jhps/hnad018)
Supplement: hnad018_Supp [file hnad018_supp.zip]

Archive with 7 entries (7 files):
- suppl_data/Figure_frequency_of_subspine_FAI_ Supplemental Figure 1. .PNG
- suppl_data/Suppl Table 1 PROMs all.docx
- suppl_data/Suppl table 2 Literatur table rotational osteotomies2022.docx
- suppl_data/Supplemental Figure 2a.tif
- suppl_data/Supplemental Figure 2b.tif
- suppl_data/Supplemental Figure 2c.tif
- suppl_data/Supplemental Figure Legends.docx
